# Supplementary material for: Longitudinal analysis of the faecal microbiome in pigs fed Cyberlindnera jadinii yeast as a protein source during the weanling period followed by a rapeseed- and faba bean-based grower-finisher diet
Source: Anim Microbiome. 2022 Dec 9;4:62. doi: 10.1186/s42523-022-00217-5 (PMC9733224; doi:10.1186/s42523-022-00217-5)
Supplement: Supplementary file 1 — Additional file 1: Table S1. Performance results from weaning until slaughter. For the overall experimental period (from average live weight of 10.4 kg until slaughter) no significant differences among four treatments, control-control (CC), control-local (CL), yeast-control (YC), and yeast-local (YL), were found for average daily gain (ADG) (P = 0.671) and average daily feed intake (ADFI) (P = 0.924). Feed conversion rate (FCR) was influenced by treatment (P = 0.032), and pigs given the control diet (CC and YC) in the growing-finishing (G/F) period in general had better FCR than the pigs fed the Local diet (CL and YL). In the piglet period (live weight 10.4 kg until 22.8 kg), FCR did not differ among treatments (P = 0.994). Different letters indicate significant difference among treatments (P < 0.05). ADG, average daily gain; ADFI, average daily feed intake; FCR, feed conversion ratio – FCR. [file 42523_2022_217_MOESM1_ESM.xlsx]

## Sheet: Ark1
	CC	CL	YC	YL	Std.err	p-value
Number of pens	3	3	3	3
Pigs per treatment	12	12	12	12
Initial weight, kg	10.37	10.32	10.44	10.37	0.731	0.9995
Weight after 4 weeks	22.84	22.8	22.54	23.11	1.092	0.986
Final weight, kg	108.87	109.78	109.97	107.43	1.597	0.676
Overall ADG, g	841.4	837.5	853.7	829.8	13.62	0.671
Overall ADFI, g	1638.8	1653.8	1629.8	1652.5	29.23	0.924
Overal FCR	1.948ab	1.974b	1.909a	1.991b	0.016	0.032
