# Supplementary material for: Longitudinal analysis of the faecal microbiome in pigs fed Cyberlindnera jadinii yeast as a protein source during the weanling period followed by a rapeseed- and faba bean-based grower-finisher diet
Source: Anim Microbiome. 2022 Dec 9;4:62. doi: 10.1186/s42523-022-00217-5 (PMC9733224; doi:10.1186/s42523-022-00217-5)
Supplement: Supplementary file 3 — Additional file 3: Table S2. Beta diversity PERMANOVA and permdisp test. The tests were performed on the “Unifrac” and “weighed Unifrac” distances. The test statistics of the permutational multivariate analysis of variance (PERMANOVA) test are given in normal font, multivariate homogeneity of groups dispersions (permdisp) test are given in bold. [file 42523_2022_217_MOESM3_ESM.xlsx]

## Sheet: Ark1
Unifrac
day_PW	0	8	22	36	57	87
F	1.508	1.704	1.165	0.844	1.033	1.26
R2	0.143	0.146	0.077	0.057	0.074	0.095
p-value	0.125	0.024	0.212	0.704	0.359	0.122
F	0.002	0.444	0.113	2.57	2.133	0.049
p-value	0.976	0.527	0.748	0.122	0.168	0.83
weighted Unifrac
day_PW	0	8	22	36	57	87
F	2.031	0.916	4893	1.583	0.492	1.927
R2	0.184	0.084	0.259	0.102	0.036	0.138
p-value	0.104	0.491	0.003	0.156	0.821	0.115
F	1.013	0.41	1.59	3.302	0.944	0.969
p-value	0.364	0.543	0.258	0.092	0.354	0.328
