# Supplementary material for: Longitudinal analysis of the faecal microbiome in pigs fed Cyberlindnera jadinii yeast as a protein source during the weanling period followed by a rapeseed- and faba bean-based grower-finisher diet
Source: Anim Microbiome. 2022 Dec 9;4:62. doi: 10.1186/s42523-022-00217-5 (PMC9733224; doi:10.1186/s42523-022-00217-5)
Supplement: Supplementary file 5 — Additional file 5: Table S3. Piglet period. Ingredient and chemical composition (g kg′−1) of diets based on soybean meal (Control) and C. jadinii (Yeast). In the yeast diet, 40% of the crude protein was replaced by that from C. jadinii (LYCC-7549; Lallemand Yeast Culture Collection). 1 Provided the following amounts per kilogram of feed: 120 mg of Zn (ZnO); 460 mg of Fe (FeSO4. H2O); 60 mg of Mn (MnO); 26 mg of Cu (CuSO4 × 5H2O); 0.60 mg of I (Ca(IO3)2; < 1.0 mg of Se (Na2SeO3); 8000 IU of vitamin A; 1500 IU of cholecalciferol; 45 mg of dl-α-tocopheryl acetate; 105 mg of ascorbic acid; 4.64 mg of menadione; 5.63 mg of riboflavin, 3 mg of thiamine; 15 mg of d-pantothenic acid; 20 μg of cyanocobalamin; 45 mg of niacin. [file 42523_2022_217_MOESM5_ESM.xlsx]

## Sheet: Ark1
	Diet
Ingredients	Control piglet diet	Yeast piglet diet
Wheat	627.9	593.6
Barley	100	100
Oats	50	50
Yeast meal (C. jadinii) (47% CP)	0	146
Soybean meal (SBM) (45% CP)	80	19
Fish meal (68.4% CP)	20	4.8
Potato protein concentrate (72.5% CP)	33.8	9.1
Rapeseed meal (Mestilla) (35%CP)	20	4.9
Rapeseed oil	19.7	23.4
Limestone	9.2	9.4
Monocalcium phosphate	13.1	15.5
Sodium chloride (NaCl)	7.2	5.5
L-Lysine HCl (98%)	6.5	5.7
L-Threonine	2.9	2.4
L-Methionine	2.1	2.9
L-Valine	1.4	1.2
L-Tryptophan	0.9	0.9
Premix1	5.3	5.5
Calculated contents
Net energy, MJ kg-1 (FUn,kg-1)	9.94	9.94
Crude protein from C. jadinii)	0	40
Analysed content, g kg-1
DM	869	885
Gross energy, MJ/kg	19	19
Crude protein	176	172
Crude fat	39	41
Ash	46	45
Neutral detergent fibre (NDF)	96	91
Starch	442	437
