# Supplementary material for: Longitudinal analysis of the faecal microbiome in pigs fed Cyberlindnera jadinii yeast as a protein source during the weanling period followed by a rapeseed- and faba bean-based grower-finisher diet
Source: Anim Microbiome. 2022 Dec 9;4:62. doi: 10.1186/s42523-022-00217-5 (PMC9733224; doi:10.1186/s42523-022-00217-5)
Supplement: Supplementary file 6 — Additional file 6: Table S4. Growing-finishing period. Ingredient and chemical composition (g kg′−1) of diets based on soybean meal (Control) and locally produced protein ingredients (Local). 1 Provided the following amounts per kilogram of feed: 20 mg of Axtra phytase, 72 mg of Zn (ZnO); 96 mg of Fe (FeSQ, H2O); 48 mg of Mn (MnO); 17 mg of Cu (CuSO4 × 5H2O); 0.48 mg of I (Ca(IO3)2; 0.27 mg of Se (Na2SeO3); 6500 IU of vitamin A; 1500 1U of cholecalciferol; 75 mg of dl-a-tocopheryl acetate, 150 mg of Vitamin E (50%); 4.63 mg of menadione; 5.625 mg of riboflavin, 15 mg of d-pantothenic acid; 15 g of cyanocobalamin; 45 mg of niacin; 0.30 mg of biotin; 1.69 mg of folic acid; Choline: 2300 mg (Control) and 1605 mg (Local). [file 42523_2022_217_MOESM6_ESM.xlsx]

## Sheet: Ark1
	Diet
ingredients	Control G/F diet	Local G/F diet
Barley	585.5	456.2
Oats	150	150
Soybean meal (SBM) (45% CP)	142.6	0
Rapeseed meal (RSM) (Mestilla)	60	180
Faba beans (Columbo)	0	161.12
Rendered fat	23	16.5
Molasses	10	10
Limestone	9.7	8.7
Monocalcium phosphate	3.2	1.4
Sodium chloride (NaCl)	6.3	6.4
L-LysineHCl (98%)	3.3	3
L-Threonine	1.3	1.4
L-Methionine	1	1
L-Tryptophan	0.1	0.3
Premix	4	4
Calculated contents
Net energy, MJ kg-1 FUn,kg-1)	9.42(1.07)	9.42(1.07)
Analyzed content, g-kg
DM	868	870
Gross energy, MJ/kg	16.4	16.6
Crude protein	153	158
Crude fat	40	51
Ash	45	44
Neutral detergent fiber (NDF)	165	173
Starch	424	422
